# Supplementary material for: The role of RUNX1/NF-κB in regulating PVAT inflammation in aortic dissection
Source: Sci Rep. 2024 Apr 30;14:9960. doi: 10.1038/s41598-024-60737-9 (PMC11063189; doi:10.1038/s41598-024-60737-9)
Supplement: Supplementary file 3 — Supplementary Table S1. [file 41598_2024_60737_MOESM3_ESM.xlsx]

## Sheet: Sheet1
Gene	Species	Forward	Reverse
GAPDH	mouse	GCTGAGTATGTCGTGGAGTC	AGTTGGTGGTGCAGGATGC
RUNX1	mouse	CCATCACCGTCTTTACAAATCC	ATCATCTAGTTTCTGCCGATGT
MMP2	mouse	ACTTTGAGAAGGATGGCAAGTA	CTTCTTATCCCGGTCATAGTCC
TNF-α	mouse	TGGAGTCATTGCTCTGTGAAGGGA	AGTCCTTGATGGTGGTGCATGAGA
NF-κb	mouse	AGCTTATGCCGAACTTCTCG	GACTCCGGGATGGAATGTAA
GAPDH	human	GCACCGTCAAGGCTGAGAAC	TGGTGAAGACGCCAGTGGA
MMP2	human	TACAGGATCATTGGCTACACACC	GGTCACATCGCTCCAGACT
RUNX1	human	AGCCCCAACTTCCTCTGCTC	TCATCATTGCCAGCCATCAC
NF-KB	human	GCCTCCACAAGGCAGCAAATA	CACCACTGGTCAGAGACTCGGTAA
TNF-α	human	CACTCCAGCAGCTCAAGCAGA	GTGCACCAGCTCAATGGTTTC
